# Supplementary material for: Duration of Untreated Illness in Patients with Obsessive–Compulsive Disorder and Its Impact on Long-Term Outcome: A Systematic Review
Source: J Pers Med. 2023 Sep 29;13(10):1453. doi: 10.3390/jpm13101453 (PMC10608019; doi:10.3390/jpm13101453)
Supplement: Supplementary file 1 [file jpm-13-01453-s001.zip]

Archive with 1 entries (1 files):
- jpm-2637133-supplementary.pdf
